# Supplementary material for: Radiomics Results for Adrenal Mass Characterization Are Stable and Reproducible Under Different Software
Source: Life (Basel). 2025 Mar 31;15(4):560. doi: 10.3390/life15040560 (PMC12028440; doi:10.3390/life15040560)
Supplement: Supplementary file 1 [file life-15-00560-s001.zip]

Archive with 1 entries (1 files):
- life-3492004-supplementary.pdf
